# Supplementary material for: Doping-driven topological polaritons in graphene/α-MoO3 heterostructures
Source: Nat Nanotechnol. 2022 Aug 18;17(9):940–6. doi: 10.1038/s41565-022-01185-2 (PMC9477736; doi:10.1038/s41565-022-01185-2)
Supplement: Source Data Fig. 3 — Statistical source data. [file 41565_2022_1185_MOESM2_ESM.xlsx]

## Sheet: Sheet1
Source data of Figure 3e									Source data of Figure 3f
Kx/K0(Theory)	Ky/K0(Theory)	Kx/K0(Experiments)	Ky/K0(Experiments)	x-Error	y-Error				Kx/K0(Theory)	Ky/K0(Theory)	Kx/K0(Experiments)	Ky/K0(Experiments)	x-Error	y-Error
--	--	18.3	0	2.5	0				14.9605	0	15.872	0	1.5375	0
18.9745	0	18.04	-3.18	2.925	0.6625				14.9582	-0.2611	15.232	-2.944	1.6875	1.55
18.9716	-0.33115	17.38	-6.38	1.2	0.825				14.9514	-0.52211	14.464	-5.952	1.8375	1.7
18.9629	-0.6622	19.1	-10	2.1875	1.725				14.94	-0.78297	13.888	-9.832	1.65	1.775
18.978	-0.99459	20	-16.6	1.7875	1.3875				14.9535	-1.04565	12.736	-12.712	1.925	1.5125
18.9871	-1.32771	26.7	-28.6	2	2.375				14.9329	-1.30646	10.496	-14.76	1.5625	1.6875
18.9905	-1.66145	--	--	--	--				14.9372	-1.56997	8.256	-17.192	1.7	1.675
18.988	-1.99571	--	--	--	--				14.9076	-1.83042	5.44	-20.832	2.175	1.575
19.0088	-2.33399	-18.3	0	1.5625	0				14.9026	-2.09442	2.944	-21.944	1.3875	2.1875
19.0236	-2.6736	-19.4	3.5	2.225	0.975				14.8929	-2.3588	0	-22.56	1.775	1.825
19.0616	-3.01905	-19.8	6.2	1.4	1.1125				14.8785	-2.62349	--	--	--	--
19.0641	-3.36151	-19.9	11.2	2.3625	1.5375				14.8595	-2.88838	-15.424	0	1.425	0
19.0894	-3.71061	-21.4	17.3	1.8375	2.3125				14.8356	-3.15341	-15.04	2.496	1.9475	1.5625
19.1372	-4.06775	-27.6	27.6	1.65	1.825				14.8071	-3.41849	-14.784	5.632	1.8375	1.825
19.1496	-4.42104								14.8025	-3.69067	-13.888	9.408	1.4625	1.9625
19.1841	-4.78313								14.7643	-3.95609	-14.016	12.16	2.325	1.6625
19.2402	-5.15541								14.7498	-4.22943	-11.072	14.656	1.975	1.7
19.2608	-5.52295								14.7019	-4.49483	-8.256	17.192	1.8125	1.8125
19.3026	-5.9014								14.6774	-4.76897	-6.336	20.152	2.225	1.8375
19.3651	-6.29211								14.6477	-5.04362	-3.776	21.816	1.55	1.95
19.4198	-6.68677								14.6129	-5.31868	0	22.392	1.425	2.0375
19.4665	-7.08524								14.573	-5.59405
19.5328	-7.49794								14.5279	-5.86965
19.5905	-7.91509								14.4776	-6.14537
19.6668	-8.34804								14.449	-6.43311
19.7338	-8.78604								14.388	-6.70925
19.8182	-9.24137								14.3483	-6.99815
19.8926	-9.70228								14.2766	-7.2743
19.9832	-10.182								14.2257	-7.56392
20.0892	-10.6816								14.1689	-7.85396
20.1836	-11.188								14.1064	-8.14432
20.292	-11.7156								14.038	-8.43488
20.4134	-12.2656								13.9637	-8.72551
20.5466	-12.8389								13.9083	-9.03218
20.6659	-13.4206								13.822	-9.32305
20.8201	-14.0433								13.7297	-9.61365
20.9828	-14.6923								13.6554	-9.92119
21.153	-15.3686								13.5744	-10.2291
21.3294	-16.0729								13.4636	-10.5189
21.5341	-16.8243								13.3697	-10.8266
21.7647	-17.6247								13.2692	-11.1341
21.9965	-18.4572								13.1619	-11.4415
22.2502	-19.3418								13.048	-11.7485
22.5453	-20.2999								12.9489	-12.075
22.8567	-21.3142								12.8211	-12.3812
23.2031	-22.407								12.6865	-12.6865
23.5807	-23.5807								12.5657	-13.0122
24.0062	-24.8591								12.4172	-13.3158
24.4745	-26.2457								12.2817	-13.6402
25.0002	-27.7655								12.1192	-13.9415
25.5962	-29.445								11.9689	-14.264
26.2736	-31.3116								11.811	-14.5854
27.0419	-33.3939								11.6273	-14.8823
27.9087	-35.7214								11.4547	-15.2008
28.9329	-38.3952								11.2744	-15.5178
30.1147	-41.4493								11.0695	-15.8089
31.5028	-44.9907								10.8745	-16.1221
33.139	-49.1305								10.6718	-16.4332
NaN	NaN								10.4616	-16.7421
NaN	NaN								10.2438	-17.0486
NaN	NaN								10.0038	-17.327
NaN	NaN								9.77138	-17.628
NaN	NaN								9.53152	-17.9262
NaN	NaN								9.27081	-18.195
NaN	NaN								9.01654	-18.4867
NaN	NaN								8.74243	-18.7482
NaN	NaN								8.46191	-19.0058
NaN	NaN								8.18659	-19.2864
NaN	NaN								7.89297	-19.5358
NaN	NaN								7.59313	-19.7808
NaN	NaN								7.28713	-20.0212
NaN	NaN								6.96543	-20.2291
NaN	NaN								6.64781	-20.4598
NaN	NaN								6.32424	-20.6856
NaN	NaN								5.98667	-20.878
NaN	NaN								5.6443	-21.0648
NaN	NaN								5.29723	-21.246
NaN	NaN								4.94555	-21.4215
NaN	NaN								4.58935	-21.5912
NaN	NaN								4.22309	-21.7259
NaN	NaN								3.85353	-21.8545
NaN	NaN								3.48076	-21.9767
NaN	NaN								3.1049	-22.0925
NaN	NaN								2.72606	-22.202
NaN	NaN								2.34125	-22.2755
NaN	NaN								1.9547	-22.3424
NaN	NaN								1.56654	-22.4025
NaN	NaN								1.17687	-22.4559
NaN	NaN								0.78581	-22.5025
NaN	NaN								0.39296	-22.5128
NaN	NaN								1.37872e-15	-22.5163
NaN	NaN								-0.39296	-22.5128
NaN	NaN								-0.78581	-22.5025
NaN	NaN								-1.17687	-22.4559
NaN	NaN								-1.56654	-22.4025
NaN	NaN								-1.9547	-22.3424
NaN	NaN								-2.34125	-22.2755
NaN	NaN								-2.72606	-22.202
NaN	NaN								-3.1049	-22.0925
NaN	NaN								-3.48076	-21.9767
NaN	NaN								-3.85353	-21.8545
NaN	NaN								-4.22309	-21.7259
NaN	NaN								-4.58935	-21.5912
NaN	NaN								-4.94555	-21.4215
NaN	NaN								-5.29723	-21.246
NaN	NaN								-5.6443	-21.0648
NaN	NaN								-5.98667	-20.878
NaN	NaN								-6.32424	-20.6856
NaN	NaN								-6.64781	-20.4598
NaN	NaN								-6.96543	-20.2291
NaN	NaN								-7.28713	-20.0212
NaN	NaN								-7.59313	-19.7808
NaN	NaN								-7.89297	-19.5358
NaN	NaN								-8.18659	-19.2864
NaN	NaN								-8.46191	-19.0058
NaN	NaN								-8.74243	-18.7482
NaN	NaN								-9.01654	-18.4867
NaN	NaN								-9.27081	-18.195
NaN	NaN								-9.53152	-17.9262
NaN	NaN								-9.77138	-17.628
NaN	NaN								-10.0038	-17.327
NaN	NaN								-10.2438	-17.0486
NaN	NaN								-10.4616	-16.7421
NaN	NaN								-10.6718	-16.4332
NaN	NaN								-10.8745	-16.1221
-33.139	-49.1305								-11.0695	-15.8089
-31.5028	-44.9907								-11.2744	-15.5178
-30.1147	-41.4493								-11.4547	-15.2008
-28.9329	-38.3952								-11.6273	-14.8823
-27.9087	-35.7214								-11.811	-14.5854
-27.0419	-33.3939								-11.9689	-14.264
-26.2736	-31.3116								-12.1192	-13.9415
-25.5962	-29.445								-12.2817	-13.6402
-25.0002	-27.7655								-12.4172	-13.3158
-24.4745	-26.2457								-12.5657	-13.0122
-24.0062	-24.8591								-12.6865	-12.6865
-23.5807	-23.5807								-12.8211	-12.3812
-23.2031	-22.407								-12.9489	-12.075
-22.8567	-21.3142								-13.048	-11.7485
-22.5453	-20.2999								-13.1619	-11.4415
-22.2502	-19.3418								-13.2692	-11.1341
-21.9965	-18.4572								-13.3697	-10.8266
-21.7647	-17.6247								-13.4636	-10.5189
-21.5341	-16.8243								-13.5744	-10.2291
-21.3294	-16.0729								-13.6554	-9.92119
-21.153	-15.3686								-13.7297	-9.61365
-20.9828	-14.6923								-13.822	-9.32305
-20.8201	-14.0433								-13.9083	-9.03218
-20.6659	-13.4206								-13.9637	-8.72551
-20.5466	-12.8389								-14.038	-8.43488
-20.4134	-12.2656								-14.1064	-8.14432
-20.292	-11.7156								-14.1689	-7.85396
-20.1836	-11.188								-14.2257	-7.56392
-20.0892	-10.6816								-14.2766	-7.2743
-19.9832	-10.182								-14.3483	-6.99815
-19.8926	-9.70228								-14.388	-6.70925
-19.8182	-9.24137								-14.449	-6.43311
-19.7338	-8.78604								-14.4776	-6.14537
-19.6668	-8.34804								-14.5279	-5.86965
-19.5905	-7.91509								-14.573	-5.59405
-19.5328	-7.49794								-14.6129	-5.31868
-19.4665	-7.08524								-14.6477	-5.04362
-19.4198	-6.68677								-14.6774	-4.76897
-19.3651	-6.29211								-14.7019	-4.49483
-19.3026	-5.9014								-14.7498	-4.22943
-19.2608	-5.52295								-14.7643	-3.95609
-19.2402	-5.15541								-14.8025	-3.69067
-19.1841	-4.78313								-14.8071	-3.41849
-19.1496	-4.42104								-14.8356	-3.15341
-19.1372	-4.06775								-14.8595	-2.88838
-19.0894	-3.71061								-14.8785	-2.62349
-19.0641	-3.36151								-14.8929	-2.3588
-19.0616	-3.01905								-14.9026	-2.09442
-19.0236	-2.6736								-14.9076	-1.83042
-19.0088	-2.33399								-14.9372	-1.56997
-18.988	-1.99571								-14.9329	-1.30646
-18.9905	-1.66145								-14.9535	-1.04565
-18.9871	-1.32771								-14.94	-0.78297
-18.978	-0.99459								-14.9514	-0.52211
-18.9629	-0.6622								-14.9582	-0.2611
-18.9716	-0.33115								-14.9605	-1.83213e-15
-18.9745	-2.3237e-15								-14.9582	0.2611
-18.9716	0.33115								-14.9514	0.52211
-18.9629	0.6622								-14.94	0.78297
-18.978	0.99459								-14.9535	1.04565
-18.9871	1.32771								-14.9329	1.30646
-18.9905	1.66145								-14.9372	1.56997
-18.988	1.99571								-14.9076	1.83042
-19.0088	2.33399								-14.9026	2.09442
-19.0236	2.6736								-14.8929	2.3588
-19.0616	3.01905								-14.8785	2.62349
-19.0641	3.36151								-14.8595	2.88838
-19.0894	3.71061								-14.8356	3.15341
-19.1372	4.06775								-14.8071	3.41849
-19.1496	4.42104								-14.8025	3.69067
-19.1841	4.78313								-14.7643	3.95609
-19.2402	5.15541								-14.7498	4.22943
-19.2608	5.52295								-14.7019	4.49483
-19.3026	5.9014								-14.6774	4.76897
-19.3651	6.29211								-14.6477	5.04362
-19.4198	6.68677								-14.6129	5.31868
-19.4665	7.08524								-14.573	5.59405
-19.5328	7.49794								-14.5279	5.86965
-19.5905	7.91509								-14.4776	6.14537
-19.6668	8.34804								-14.449	6.43311
-19.7338	8.78604								-14.388	6.70925
-19.8182	9.24137								-14.3483	6.99815
-19.8926	9.70228								-14.2766	7.2743
-19.9832	10.182								-14.2257	7.56392
-20.0892	10.6816								-14.1689	7.85396
-20.1836	11.188								-14.1064	8.14432
-20.292	11.7156								-14.038	8.43488
-20.4134	12.2656								-13.9637	8.72551
-20.5466	12.8389								-13.9083	9.03218
-20.6659	13.4206								-13.822	9.32305
-20.8201	14.0433								-13.7297	9.61365
-20.9828	14.6923								-13.6554	9.92119
-21.153	15.3686								-13.5744	10.2291
-21.3294	16.0729								-13.4636	10.5189
-21.5341	16.8243								-13.3697	10.8266
-21.7647	17.6247								-13.2692	11.1341
-21.9965	18.4572								-13.1619	11.4415
-22.2502	19.3418								-13.048	11.7485
-22.5453	20.2999								-12.9489	12.075
-22.8567	21.3142								-12.8211	12.3812
-23.2031	22.407								-12.6865	12.6865
-23.5807	23.5807								-12.5657	13.0122
-24.0062	24.8591								-12.4172	13.3158
-24.4745	26.2457								-12.2817	13.6402
-25.0002	27.7655								-12.1192	13.9415
-25.5962	29.445								-11.9689	14.264
-26.2736	31.3116								-11.811	14.5854
-27.0419	33.3939								-11.6273	14.8823
-27.9087	35.7214								-11.4547	15.2008
-28.9329	38.3952								-11.2744	15.5178
-30.1147	41.4493								-11.0695	15.8089
-31.5028	44.9907								-10.8745	16.1221
-33.139	49.1305								-10.6718	16.4332
NaN	NaN								-10.4616	16.7421
NaN	NaN								-10.2438	17.0486
NaN	NaN								-10.0038	17.327
NaN	NaN								-9.77138	17.628
NaN	NaN								-9.53152	17.9262
NaN	NaN								-9.27081	18.195
NaN	NaN								-9.01654	18.4867
NaN	NaN								-8.74243	18.7482
NaN	NaN								-8.46191	19.0058
NaN	NaN								-8.18659	19.2864
NaN	NaN								-7.89297	19.5358
NaN	NaN								-7.59313	19.7808
NaN	NaN								-7.28713	20.0212
NaN	NaN								-6.96543	20.2291
NaN	NaN								-6.64781	20.4598
NaN	NaN								-6.32424	20.6856
NaN	NaN								-5.98667	20.878
NaN	NaN								-5.6443	21.0648
NaN	NaN								-5.29723	21.246
NaN	NaN								-4.94555	21.4215
NaN	NaN								-4.58935	21.5912
NaN	NaN								-4.22309	21.7259
NaN	NaN								-3.85353	21.8545
NaN	NaN								-3.48076	21.9767
NaN	NaN								-3.1049	22.0925
NaN	NaN								-2.72606	22.202
NaN	NaN								-2.34125	22.2755
NaN	NaN								-1.9547	22.3424
NaN	NaN								-1.56654	22.4025
NaN	NaN								-1.17687	22.4559
NaN	NaN								-0.78581	22.5025
NaN	NaN								-0.39296	22.5128
NaN	NaN								-4.13617e-15	22.5163
NaN	NaN								0.39296	22.5128
NaN	NaN								0.78581	22.5025
NaN	NaN								1.17687	22.4559
NaN	NaN								1.56654	22.4025
NaN	NaN								1.9547	22.3424
NaN	NaN								2.34125	22.2755
NaN	NaN								2.72606	22.202
NaN	NaN								3.1049	22.0925
NaN	NaN								3.48076	21.9767
NaN	NaN								3.85353	21.8545
NaN	NaN								4.22309	21.7259
NaN	NaN								4.58935	21.5912
NaN	NaN								4.94555	21.4215
NaN	NaN								5.29723	21.246
NaN	NaN								5.6443	21.0648
NaN	NaN								5.98667	20.878
NaN	NaN								6.32424	20.6856
NaN	NaN								6.64781	20.4598
NaN	NaN								6.96543	20.2291
NaN	NaN								7.28713	20.0212
NaN	NaN								7.59313	19.7808
NaN	NaN								7.89297	19.5358
NaN	NaN								8.18659	19.2864
NaN	NaN								8.46191	19.0058
NaN	NaN								8.74243	18.7482
NaN	NaN								9.01654	18.4867
NaN	NaN								9.27081	18.195
NaN	NaN								9.53152	17.9262
NaN	NaN								9.77138	17.628
NaN	NaN								10.0038	17.327
NaN	NaN								10.2438	17.0486
NaN	NaN								10.4616	16.7421
NaN	NaN								10.6718	16.4332
NaN	NaN								10.8745	16.1221
33.139	49.1305								11.0695	15.8089
31.5028	44.9907								11.2744	15.5178
30.1147	41.4493								11.4547	15.2008
28.9329	38.3952								11.6273	14.8823
27.9087	35.7214								11.811	14.5854
27.0419	33.3939								11.9689	14.264
26.2736	31.3116								12.1192	13.9415
25.5962	29.445								12.2817	13.6402
25.0002	27.7655								12.4172	13.3158
24.4745	26.2457								12.5657	13.0122
24.0062	24.8591								12.6865	12.6865
23.5807	23.5807								12.8211	12.3812
23.2031	22.407								12.9489	12.075
22.8567	21.3142								13.048	11.7485
22.5453	20.2999								13.1619	11.4415
22.2502	19.3418								13.2692	11.1341
21.9965	18.4572								13.3697	10.8266
21.7647	17.6247								13.4636	10.5189
21.5341	16.8243								13.5744	10.2291
21.3294	16.0729								13.6554	9.92119
21.153	15.3686								13.7297	9.61365
20.9828	14.6923								13.822	9.32305
20.8201	14.0433								13.9083	9.03218
20.6659	13.4206								13.9637	8.72551
20.5466	12.8389								14.038	8.43488
20.4134	12.2656								14.1064	8.14432
20.292	11.7156								14.1689	7.85396
20.1836	11.188								14.2257	7.56392
20.0892	10.6816								14.2766	7.2743
19.9832	10.182								14.3483	6.99815
19.8926	9.70228								14.388	6.70925
19.8182	9.24137								14.449	6.43311
19.7338	8.78604								14.4776	6.14537
19.6668	8.34804								14.5279	5.86965
19.5905	7.91509								14.573	5.59405
19.5328	7.49794								14.6129	5.31868
19.4665	7.08524								14.6477	5.04362
19.4198	6.68677								14.6774	4.76897
19.3651	6.29211								14.7019	4.49483
19.3026	5.9014								14.7498	4.22943
19.2608	5.52295								14.7643	3.95609
19.2402	5.15541								14.8025	3.69067
19.1841	4.78313								14.8071	3.41849
19.1496	4.42104								14.8356	3.15341
19.1372	4.06775								14.8595	2.88838
19.0894	3.71061								14.8785	2.62349
19.0641	3.36151								14.8929	2.3588
19.0616	3.01905								14.9026	2.09442
19.0236	2.6736								14.9076	1.83042
19.0088	2.33399								14.9372	1.56997
18.988	1.99571								14.9329	1.30646
18.9905	1.66145								14.9535	1.04565
18.9871	1.32771								14.94	0.78297
18.978	0.99459								14.9514	0.52211
18.9629	0.6622								14.9582	0.2611
18.9716	0.33115								14.9605	3.66426e-15
18.9745	4.64741e-15								--	--
--	--								--	--
--	--								--	--
--	--								--	--
--	--								--	--
--	--								--	--
--	--								--	--
--	--								--	--
--	--								--	--
--	--								--	--
--	--								--	--
--	--								--	--
--	--								--	--
--	--								--	--
--	--								--	--
--	--								--	--
--	--								--	--
--	--								--	--
--	--								--	--
--	--								--	--
--	--								--	--
--	--								--	--
--	--								--	--
--	--								--	--
--	--								--	--
--	--								--	--
--	--								--	--
--	--								--	--
--	--								--	--
--	--								--	--
--	--								--	--
--	--								--	--
--	--								--	--
--	--								--	--
--	--								--	--
--	--								--	--
--	--								--	--
--	--								--	--
--	--								--	--
--	--								--	--
--	--								--	--
--	--								--	--
--	--								--	--
--	--								--	--
--	--								--	--
--	--								--	--
--	--								--	--
--	--								--	--
--	--								--	--
--	--								--	--
--	--								--	--
--	--								--	--
--	--								--	--
--	--								--	--
--	--								--	--
--	--								--	--
--	--								--	--
--	--								--	--
--	--								--	--
--	--								--	--
--	--								--	--
--	--								--	--
--	--								--	--
--	--								--	--
--	--								--	--
--	--								--	--
--	--								--	--
--	--								--	--
--	--								--	--
--	--								--	--
--	--								--	--
--	--								--	--
--	--								--	--
--	--								--	--
--	--								--	--
--	--								--	--
--	--								--	--
--	--								--	--
--	--								--	--
--	--								--	--
--	--								--	--
--	--								--	--
--	--								--	--
--	--								--	--
--	--								--	--
--	--								--	--
--	--								--	--
--	--								--	--
--	--								--	--
--	--								--	--
--	--								--	--
--	--								--	--
--	--								--	--
--	--								--	--
--	--								--	--
--	--								--	--
--	--								--	--
--	--								--	--
--	--								--	--
--	--								--	--
--	--								--	--
--	--								--	--
--	--								--	--
--	--								--	--
--	--								--	--
--	--								--	--
--	--								--	--
--	--								--	--
--	--								--	--
--	--								--	--
--	--								--	--
--	--								--	--
--	--								--	--
--	--								--	--
--	--								--	--
--	--								--	--
--	--								--	--
--	--								--	--
--	--								--	--
--	--								--	--
--	--								--	--
--	--								--	--
--	--								--	--
--	--								--	--
--	--								--	--
--	--								--	--
--	--								--	--
--	--								--	--
--	--								--	--
--	--								--	--
--	--								--	--
--	--								--	--
--	--								--	--
--	--								--	--
--	--								--	--
--	--								--	--
--	--								--	--
--	--								--	--
--	--								--	--
--	--								--	--
--	--								--	--
--	--								--	--
--	--								--	--
--	--								--	--
--	--								--	--
--	--								--	--
--	--								--	--
--	--								--	--
--	--								--	--
--	--								--	--
--	--								--	--
--	--								--	--
--	--								--	--
--	--								--	--
--	--								--	--
--	--								--	--
--	--								--	--
--	--								--	--
--	--								--	--
--	--								--	--
--	--								--	--
--	--								--	--
--	--								--	--
--	--								--	--
--	--								--	--
--	--								--	--
--	--								--	--
--	--								--	--
--	--								--	--
--	--								--	--
--	--								--	--
--	--								--	--
--	--								--	--
--	--								--	--
--	--								--	--
--	--								--	--
--	--								--	--
--	--								--	--
--	--								--	--
--	--								--	--
--	--								--	--
--	--								--	--
--	--								--	--
--	--								--	--
--	--								--	--
--	--								--	--
--	--								--	--
--	--								--	--
--	--								--	--
--	--								--	--
--	--								--	--
--	--								--	--
--	--								--	--
--	--								--	--
--	--								--	--
--	--								--	--
--	--								--	--
--	--								--	--
--	--								--	--
--	--								--	--
--	--								--	--
--	--								--	--
--	--								--	--
--	--								--	--
--	--								--	--
--	--								--	--
--	--								--	--
--	--								--	--
--	--								--	--
--	--								--	--
--	--								--	--
--	--								--	--
--	--								--	--
--	--								--	--
--	--								--	--
--	--								--	--
--	--								--	--
--	--								--	--
--	--								--	--
--	--								--	--
--	--								--	--
--	--								--	--
--	--								--	--
--	--								--	--
--	--								--	--
--	--								--	--
--	--								--	--
--	--								--	--
--	--								--	--
--	--								--	--
--	--								--	--
--	--								--	--
--	--								--	--
--	--								--	--
--	--								--	--
--	--								--	--
--	--								--	--
--	--								--	--
--	--								--	--
--	--								--	--
--	--								--	--
--	--								--	--
--	--								--	--
--	--								--	--
--	--								--	--
--	--								--	--
--	--								--	--
--	--								--	--
--	--								--	--
--	--								--	--
--	--								--	--
--	--								--	--
--	--								--	--
--	--								--	--
--	--								--	--
--	--								--	--
--	--								--	--
--	--								--	--
--	--								--	--
--	--								--	--
--	--								--	--
--	--								--	--
--	--								--	--
--	--								--	--
--	--								--	--
--	--								--	--
--	--								--	--
--	--								--	--
--	--								--	--
--	--								--	--
--	--								--	--
--	--								--	--
--	--								--	--
--	--								--	--
--	--								--	--
--	--								--	--
--	--								--	--
--	--								--	--
--	--								--	--
--	--								--	--
--	--								--	--
--	--								--	--
--	--								--	--
--	--								--	--
--	--								--	--
--	--								--	--
--	--								--	--
--	--								--	--
--	--								--	--
--	--								--	--
--	--								--	--
--	--								--	--
--	--								--	--
--	--								--	--
--	--								--	--
--	--								--	--
--	--								--	--
--	--								--	--
--	--								--	--
--	--								--	--
--	--								--	--
--	--								--	--
--	--								--	--
--	--								--	--
--	--								--	--
--	--								--	--
--	--								--	--
--	--								--	--
--	--								--	--
--	--								--	--
--	--								--	--
--	--								--	--
--	--								--	--
--	--								--	--
--	--								--	--
--	--								--	--
--	--								--	--
--	--								--	--
--	--								--	--
--	--								--	--
--	--								--	--
--	--								--	--
--	--								--	--
--	--								--	--
--	--								--	--
--	--								--	--
--	--								--	--
--	--								--	--
--	--								--	--
--	--								--	--
--	--								--	--
--	--								--	--
--	--								--	--
--	--								--	--
--	--								--	--
--	--								--	--
--	--								--	--
--	--								--	--
--	--								--	--
--	--								--	--
--	--								--	--
--	--								--	--
--	--								--	--
--	--								--	--
--	--								--	--
--	--								--	--
--	--								--	--
--	--								--	--
--	--								--	--
--	--								--	--
--	--								--	--
--	--								--	--
--	--								--	--
--	--								--	--
--	--								--	--
--	--								--	--
--	--								--	--
--	--								--	--
--	--								--	--
--	--
